# Supplementary material for: Multi-Antigen Protein Vaccine Confers Protection in a Murine Model Against Intranasal Haemophilus influenzae Challenge
Source: Vaccines (Basel). 2026 Apr 17;14(4):357. doi: 10.3390/vaccines14040357 (PMC13120526; doi:10.3390/vaccines14040357)
Supplement: Supplementary file 1 [file vaccines-14-00357-s001.zip]

Archive with 2 entries (2 files):
- vaccines-4207003-Figure S1.pdf
- vaccines-4207003-supplementary.pdf
